# Supplementary material for: Patterns and Predictors of Candida auris Candidemia with Multidrug-Resistant Bacterial Co-Infections: Results from the CANDI-MDR Study
Source: J Fungi (Basel). 2025 May 25;11(6):407. doi: 10.3390/jof11060407 (PMC12194493; doi:10.3390/jof11060407)
Supplement: Supplementary file 1 [file jof-11-00407-s001.zip]

Archive with 1 entries (1 files):
- jof-3600270-supplementary.pdf
